# Supplementary material for: Exploring the additive effect of Ampelopsis grossedentata flavonoids and Tween 80 on feeding Nubian goats
Source: Front Vet Sci. 2024 Jul 12;11:1411071. doi: 10.3389/fvets.2024.1411071 (PMC11272655; doi:10.3389/fvets.2024.1411071)
Supplement: Supplementary file 1 [file Table_1.XLSX]

## Sheet: Sheet1
Table S1 Data preprocessing statistics and quality control
Sample Name	Raw PE	Clean PE	Raw Tags	Clean Tags	Effective Tags	Effective Ratio (%)
CON-1	130570	130343	127713	126860	121569	93.11
CON-2	126668	126445	123636	122761	118213	93.33
CON-3	132681	132496	129973	129187	123786	93.3
CON-4	128530	128310	125582	124431	118317	92.05
CON-5	120428	120221	117937	116820	112221	93.19
CON-6	133491	133234	130381	129108	124538	93.29
AGF-1	122196	121982	119046	118132	114168	93.43
AGF-2	134888	134677	132073	131170	125528	93.06
AGF-3	130203	129997	127534	126487	121699	93.47
AGF-4	136419	136205	133682	132945	126932	93.05
AGF-5	120117	119899	116866	115416	110629	92.1
AGF-6	125292	125084	122801	121737	117163	93.51
MN-1	126231	126106	124391	122636	119258	94.48
MN-2	132511	132366	130514	129500	126185	95.23
MN-4	136865	136709	134480	132940	128204	93.67
MN-5	129304	129163	127200	125805	120492	93.19
MN-6	120013	119870	118094	116791	110932	92.43
MN-3	124870	124699	122681	121456	116300	93.14
TW-1	131232	131106	129239	127718	123926	94.43
TW-2	131262	131132	129176	127969	121958	92.91
TW-3	127382	127214	125008	123914	119134	93.52
TW-4	130136	129973	127495	125927	120803	92.83
TW-5	127317	127174	125246	124358	118321	92.93
TW-6	129844	129685	127622	126082	119592	92.1
