# Supplementary material for: Exploring the additive effect of Ampelopsis grossedentata flavonoids and Tween 80 on feeding Nubian goats
Source: Front Vet Sci. 2024 Jul 12;11:1411071. doi: 10.3389/fvets.2024.1411071 (PMC11272655; doi:10.3389/fvets.2024.1411071)
Supplement: Supplementary file 2 [file Table_2.XLSX]

## Sheet: Sheet1
Table S2 Relative abundances of top 10 dominant species at phylum level
Phylum	Bacteroidetes	Firmicutes	Proteobacteria	Synergistetes	Euryarchaeota	Spirochaetes	Tenericutes	Kiritimatiellaeota	Planctomycetes	Patescibacteria
CON-1	60.5909	33.1779	2.6151	2.176	0.1769	0.2234	0.0839	0.1692	0.0181	0.0542
CON-2	66.7878	27.7717	2.9747	1.289	0.0873	0.1851	0.3041	0.0952	0.0582	0.0251
CON-3	49.4417	47.7475	0.6442	0.1239	0.1578	0.1847	0.221	0.014	0.0058	0.7413
CON-4	42.4249	53.4068	1.8832	0.0811	0.718	0.2373	0.1312	0.099	0.0155	0.2004
CON-5	39.1565	54.1894	0.7697	1.2226	0.8687	0.271	1.4355	0.0866	0.1473	0.6324
CON-6	51.1184	45.3388	0.8693	0.1501	1.8876	0.0896	0.0448	0.0104	0.001	0.0156
AGF-1	51.9224	39.5911	1.9095	0.1432	0.2583	5.3173	0.3403	0.0024	0.0037	0.0122
AGF-2	52.6888	43.3846	2.3018	0.0337	0.1287	0.4555	0.192	0.0582	0	0.1583
AGF-3	68.9784	26.005	2.0943	1.6164	0.1031	0.1792	0.0504	0.2038	0.0422	0.0761
AGF-4	76.5863	18.0676	3.0988	0.0505	0.0768	1.0464	0.5293	0.0394	0.002	0.2535
AGF-5	55.3372	42.2197	1.4473	0.1518	0.0458	0.0523	0.1518	0.0013	0.0013	0.0995
AGF-6	61.3896	35.7735	1.0645	0.7161	0.1862	0.2494	0.0274	0.1611	0.0084	0.1038
MN-1	52.1476	38.325	0.7649	0.9531	5.8934	0.7344	0.0147	0.1271	0.0758	0.1662
MN-2	58.0208	36.4861	0.5594	0.3496	0.4104	0.2969	2.2342	0.6523	0.3084	0.1513
MN-4	41.6941	52.449	0.6519	1.0111	2.2599	0.2991	0.6314	0.225	0.0831	0.1176
MN-5	46.792	46.1445	0.587	4.0066	0.321	0.1198	0.7156	0.6793	0.0099	0.199
MN-6	39.9399	51.5088	1.2524	1.2792	0.8178	0.7228	0.1318	1.2301	0.8904	0.1654
MN-3	34.6248	56.2196	1.2523	0.5507	1.5102	0.4372	0.5662	0.5017	1.7089	0.2683
TW-1	46.3858	45.0321	0.2659	0.8877	0.4157	0.1845	0.2025	1.4004	0.0479	1.4304
TW-2	42.7624	51.9857	0.3183	0.4524	1.9034	0.5804	0.4109	0.2158	0.0988	0.0671
TW-3	48.228	44.647	1.2534	2.7717	0.2952	0.8962	0.3796	0.1924	0.1885	0.257
TW-4	40.3897	47.5009	0.3657	6.1907	0.287	0.3588	0.5575	0.6403	1.6601	0.1711
TW-5	50.4548	41.3127	0.1479	1.357	3.7863	0.7791	0.5654	0.2523	0.1951	0.1939
TW-6	33.3804	62.6192	0.6534	0.2457	0.4999	0.6092	0.1327	0.1977	0.6854	0.129
