# Supplementary material for: Exploring the additive effect of Ampelopsis grossedentata flavonoids and Tween 80 on feeding Nubian goats
Source: Front Vet Sci. 2024 Jul 12;11:1411071. doi: 10.3389/fvets.2024.1411071 (PMC11272655; doi:10.3389/fvets.2024.1411071)
Supplement: Supplementary file 3 [file Table_3.XLSX]

## Sheet: Sheet1
Table S3 Biomarkers of different classification levels in AGF group and MN groupl
feature	level	log_hm	class_hm	LDA score	p value
Bacteria.Firmicutes.Bacilli.Lactobacillales.Streptococcaceae	Family	3.43549	AGF	3.12217	0.00394775
Bacteria.Firmicutes.Bacilli.Lactobacillales.Lactobacillaceae.Lactobacillus.Lactobacillus_reuteri	Species	1.35443	AGF	3.6944	0.00739713
Bacteria.Firmicutes.Clostridia.Clostridiales.Ruminococcaceae.Ruminococcaceae_V9D2013_group	Genus	2.66705	MN	2.84245	0.00394775
Archaea.Euryarchaeota.Methanobacteria.Methanobacteriales	Order	4.26875	MN	3.97467	0.00394775
Bacteria.Proteobacteria.Gammaproteobacteria.Enterobacteriales.Enterobacteriaceae.Escherichia_Shigella	Genus	1.41675	AGF	3.57244	0.00910593
Bacteria.Bacteroidetes	Phylum	5.7864	AGF	4.91106	0.0249747
Bacteria.Firmicutes.Clostridia.Clostridiales.Ruminococcaceae.Papillibacter	Genus	2.20731	MN	2.94194	0.00639227
Bacteria.Elusimicrobia.Endomicrobia.Endomicrobiales.Endomicrobiaceae.Candidatus_Endomicrobium	Genus	2.39356	MN	2.52974	0.00369988
Bacteria.Proteobacteria.Gammaproteobacteria.Enterobacteriales	Order	4.12625	AGF	3.84499	0.00394775
Bacteria.Bacteroidetes.Bacteroidia.Bacteroidales.Prevotellaceae.Prevotella_1.bacterium_XPB4001	Species	3.61619	AGF	3.40987	0.0104056
Bacteria.Proteobacteria.Alphaproteobacteria.Rhizobiales	Order	2.62563	AGF	2.59686	0.00280167
Bacteria.Proteobacteria.Deltaproteobacteria.Desulfovibrionales	Order	3.50189	MN	3.21515	0.00394775
Bacteria.Firmicutes.Bacilli.Lactobacillales.Enterococcaceae.Tetragenococcus	Genus	1.23742	AGF	3.66811	0.00739713
Bacteria.Firmicutes.Bacilli.Lactobacillales.Leuconostocaceae	Family	3.29029	AGF	3.04305	0.002093
Bacteria.Proteobacteria.Alphaproteobacteria.Rhizobiales.Rhizobiaceae.Martelella.Martelella_endophytica	Species	1.34989	AGF	3.53884	0.0222296
Bacteria.Elusimicrobia.Endomicrobia	Class	2.39356	MN	2.52908	0.00369988
Bacteria.Firmicutes.Clostridia.Clostridiales.Clostridiaceae_1	Family	2.23535	AGF	2.53377	0.0155676
Bacteria.Firmicutes.Bacilli.Lactobacillales.Lactobacillaceae.Pediococcus.Pediococcus_pentosaceus	Species	3.42111	AGF	3.14296	0.00334562
Bacteria.Firmicutes.Bacilli.Lactobacillales.Streptococcaceae.Lactococcus.Lactococcus_lactis	Species	3.36814	AGF	3.06421	0.00280167
Bacteria.Proteobacteria.Gammaproteobacteria.Pseudomonadales	Order	1.88666	AGF	3.15518	0.0249747
Bacteria.Firmicutes.Clostridia.Clostridiales.Lachnospiraceae.Lachnospiraceae_AC2044_group	Genus	3.39724	MN	3.02069	0.037373
Bacteria.Bacteroidetes.Bacteroidia.Bacteroidales.p_251_o5	Family	3.45081	MN	3.17408	0.00558751
Bacteria.Firmicutes.Clostridia.Clostridiales.Christensenellaceae	Family	4.3962	MN	3.86454	0.0163092
Bacteria.Firmicutes.Bacilli.Lactobacillales.Lactobacillaceae.Lactobacillus	Genus	4.64527	AGF	4.32434	0.00388491
Bacteria.Verrucomicrobia	Phylum	2.23462	MN	2.62379	0.0249747
Bacteria.Kiritimatiellaeota.Kiritimatiellae.WCHB1_41	Order	3.75529	MN	3.4199	0.0104056
Bacteria.Proteobacteria.Alphaproteobacteria.Rhizobiales.Rhizobiaceae.Aureimonas	Genus	1.69724	AGF	3.32326	0.002093
Bacteria.Firmicutes.Clostridia.Clostridiales.Lachnospiraceae.Lachnospiraceae_NK3A20_group	Genus	3.74428	MN	3.28833	0.00648531
Bacteria.Proteobacteria	Phylum	4.29799	AGF	3.76476	0.0104056
Bacteria.Firmicutes.Clostridia.Clostridiales.Lachnospiraceae.Lachnospiraceae_FE2018_group	Genus	1.93875	MN	2.89486	0.0249747
Bacteria.Proteobacteria.Alphaproteobacteria.Rhizobiales.Rhizobiaceae	Family	1.87002	AGF	2.93021	0.00476268
Bacteria.Proteobacteria.Alphaproteobacteria.Rhizobiales.Beijerinckiaceae	Family	2.54179	AGF	2.66381	0.002093
Bacteria.Firmicutes.Bacilli.Bacillales.Bacillaceae	Family	1.05436	MN	3.65827	0.0222296
Bacteria.Bacteroidetes.Bacteroidia.Bacteroidales.Prevotellaceae.Prevotella_1	Genus	5.6307	AGF	4.94391	0.037373
Bacteria.Bacteroidetes.Bacteroidia.Bacteroidales.Prevotellaceae.Prevotella_7	Genus	2.92033	AGF	2.61748	0.0247217
Bacteria.Proteobacteria.Alphaproteobacteria.Caulobacterales.Caulobacteraceae	Family	2.33163	AGF	3.02041	0.00789277
Archaea	Domain	4.27156	MN	3.97713	0.00394775
Bacteria.Proteobacteria.Alphaproteobacteria.Caulobacterales	Order	2.33163	AGF	3.01863	0.00789277
Bacteria.Planctomycetes.Planctomycetacia.Pirellulales.Pirellulaceae.Pirellula	Genus	3.12118	MN	2.97089	0.00334562
Bacteria.Firmicutes.Clostridia.Clostridiales.Ruminococcaceae.Ruminococcaceae_UCG_010	Genus	3.4493	MN	2.86551	0.037373
Bacteria.Firmicutes.Bacilli.Lactobacillales.Streptococcaceae.Lactococcus.Lactococcus_garvieae_subsp_garvieae	Species	2.583	AGF	2.67865	0.002093
Bacteria.Proteobacteria.Gammaproteobacteria.Enterobacteriales.Enterobacteriaceae.Siccibacter	Genus	3.80877	AGF	3.53165	0.00369988
Bacteria.Proteobacteria.Deltaproteobacteria.Desulfovibrionales.Desulfovibrionaceae.Desulfovibrio	Genus	3.50076	MN	3.21419	0.00394775
Bacteria.Firmicutes.Negativicutes.Selenomonadales.Veillonellaceae	Family	5.16922	MN	4.58476	0.0249747
Bacteria.Firmicutes.Bacilli.Lactobacillales.Lactobacillaceae.Lactobacillus.Lactobacillus_mali_KCTC_3596___DSM_20444	Species	2.01974	AGF	2.89865	0.00739713
Bacteria.Firmicutes.Bacilli.Lactobacillales.Lactobacillaceae.Lactobacillus.Lactobacillus_sp	Species	2.44063	AGF	2.88814	0.002093
Bacteria.Proteobacteria.Deltaproteobacteria	Class	3.50655	MN	3.21434	0.00648531
Bacteria.Bacteroidetes.Bacteroidia.Bacteroidales.Prevotellaceae.Prevotella_1.Prevotella_ruminicola	Species	3.3614	AGF	3.02842	0.0249747
Bacteria.Planctomycetes.Planctomycetacia.Pirellulales	Order	3.67745	MN	3.39624	0.00648531
Bacteria.Proteobacteria.Gammaproteobacteria.Enterobacteriales.Enterobacteriaceae.Franconibacter	Genus	2.28919	AGF	3.48826	0.0222296
Bacteria.Firmicutes.Clostridia.Clostridiales.Clostridiaceae_1.Clostridium_sensu_stricto_12	Genus	1.31418	AGF	3.55155	0.0210252
Bacteria.Firmicutes.Bacilli.Lactobacillales.Lactobacillaceae.Lactobacillus.Lactobacillus_ixorae	Species	4.33259	AGF	4.00223	0.00334562
Bacteria.Proteobacteria.Gammaproteobacteria	Class	4.24038	AGF	3.85112	0.00394775
Bacteria.Firmicutes.Clostridia.Clostridiales.Family_XIII.Eubacterium_brachy_group	Genus	2.14887	MN	2.7776	0.037373
Bacteria.Kiritimatiellaeota.Kiritimatiellae	Class	3.75529	MN	3.4199	0.0104056
Bacteria.Proteobacteria.Alphaproteobacteria.Rhizobiales.Beijerinckiaceae.Methylobacterium.Methylobacterium_rhodesianum	Species	2.42922	AGF	2.696	0.002093
Bacteria.Elusimicrobia.Endomicrobia.Endomicrobiales	Order	2.39356	MN	2.52883	0.00369988
Bacteria.Proteobacteria.Gammaproteobacteria.Aeromonadales.Succinivibrionaceae.Succinivibrionaceae_UCG_002	Genus	2.60161	MN	2.39383	0.0340869
Bacteria.Firmicutes.Bacilli.Lactobacillales.Lactobacillaceae.Lactobacillus.Lactobacillus_gasseri	Species	1.0976	AGF	3.84828	0.0222296
Bacteria.Proteobacteria.Gammaproteobacteria.Enterobacteriales.Enterobacteriaceae	Family	4.12625	AGF	3.84499	0.00394775
Bacteria.Firmicutes.Clostridia.Clostridiales.Family_XIII	Family	3.78352	MN	3.20579	0.037373
Bacteria.Verrucomicrobia.Verrucomicrobiae.Opitutales.Puniceicoccaceae	Family	2.06611	MN	2.90178	0.0249747
Bacteria.Proteobacteria.Gammaproteobacteria.Pseudomonadales.Moraxellaceae	Family	1.88666	AGF	3.15518	0.0249747
Bacteria.Proteobacteria.Alphaproteobacteria.Sphingomonadales.Sphingomonadaceae	Family	1.73416	AGF	3.22529	0.00739713
Bacteria.Bacteroidetes.Bacteroidia.Bacteroidales	Order	5.78639	AGF	4.9112	0.0249747
Bacteria.Elusimicrobia	Phylum	2.84842	MN	2.53747	0.0249747
Bacteria.Planctomycetes	Phylum	3.70989	MN	3.42755	0.00648531
Bacteria.Firmicutes.Clostridia.Clostridiales.Lachnospiraceae.Lachnospiraceae_FE2018_group.bacterium_FE2018	Species	1.93875	MN	2.89318	0.0249747
Bacteria.Firmicutes.Bacilli.Lactobacillales.Enterococcaceae	Family	2.95653	AGF	2.74754	0.00369988
Bacteria.Firmicutes.Bacilli.Lactobacillales.Leuconostocaceae.Weissella.Weissella_paramesenteroides	Species	3.15507	AGF	2.93348	0.002093
Bacteria.Kiritimatiellaeota	Phylum	3.75529	MN	3.4199	0.0104056
Bacteria.Proteobacteria.Alphaproteobacteria.Rhizobiales.Rhizobiaceae.Martelella	Genus	1.34989	AGF	3.53888	0.0222296
Bacteria.Firmicutes.Bacilli.Lactobacillales.Lactobacillaceae.Pediococcus	Genus	3.42111	AGF	3.14296	0.00334562
Bacteria.Firmicutes.Bacilli	Class	4.84554	AGF	4.52688	0.00394775
Bacteria.Proteobacteria.Alphaproteobacteria.Sphingomonadales	Order	1.73416	AGF	3.22531	0.00739713
Bacteria.Bacteroidetes.Bacteroidia.Bacteroidales.Prevotellaceae	Family	5.68971	AGF	4.96994	0.0163092
Bacteria.Firmicutes.Clostridia.Clostridiales.Lachnospiraceae.Lachnospiraceae_AC2044_group.Lachnospiraceae_bacterium_CG2	Species	2.6337	MN	2.66533	0.0144833
Bacteria.Firmicutes.Negativicutes.Selenomonadales.Veillonellaceae.Selenomonas_1.Selenomonas_ruminantium_AB3002	Species	3.18819	MN	2.81729	0.0249747
Bacteria.Firmicutes.Clostridia.Clostridiales	Order	5.39331	MN	4.6571	0.037373
Bacteria.Firmicutes.Clostridia.Clostridiales.Christensenellaceae.Christensenellaceae_R_7_group	Genus	4.39476	MN	3.86256	0.0163092
Bacteria.Firmicutes.Bacilli.Lactobacillales.Streptococcaceae.Lactococcus	Genus	3.43409	AGF	3.12733	0.00280167
Bacteria.Firmicutes.Bacilli.Lactobacillales.Enterococcaceae.Tetragenococcus.Tetragenococcus_halophilus_subsp_halophilus	Species	1.23742	AGF	3.66773	0.00739713
Bacteria.Firmicutes.Clostridia.Clostridiales.Family_XIII.Family_XIII_AD3011_group	Genus	3.37433	MN	2.90314	0.037373
Archaea.Euryarchaeota.Methanobacteria	Class	4.26875	MN	3.97467	0.00394775
Bacteria.Planctomycetes.Planctomycetacia.Pirellulales.Pirellulaceae.p_1088_a5_gut_group	Genus	3.53487	MN	3.24097	0.0102718
Bacteria.Proteobacteria.Alphaproteobacteria.Sphingomonadales.Sphingomonadaceae.Sphingomonas	Genus	1.70601	AGF	3.25108	0.00739713
Bacteria.Firmicutes.Bacilli.Lactobacillales.Leuconostocaceae.Weissella	Genus	3.15507	AGF	2.93348	0.002093
Bacteria.Proteobacteria.Alphaproteobacteria.Rhizobiales.Beijerinckiaceae.Methylobacterium	Genus	2.54179	AGF	2.66382	0.002093
Bacteria.Firmicutes.Bacilli.Bacillales	Order	1.19401	MN	3.96278	0.00739713
Bacteria.Verrucomicrobia.Verrucomicrobiae	Class	2.23462	MN	2.62379	0.0249747
Bacteria.Planctomycetes.Planctomycetacia	Class	3.67898	MN	3.39795	0.00648531
Bacteria.Bacteroidetes.Bacteroidia	Class	5.7864	AGF	4.91106	0.0249747
Bacteria.Firmicutes.Bacilli.Lactobacillales.Leuconostocaceae.Leuconostoc.Leuconostoc_pseudomesenteroides	Species	2.7177	AGF	2.7561	0.002093
Bacteria.Firmicutes.Bacilli.Lactobacillales	Order	4.84554	AGF	4.52699	0.00394775
Archaea.Euryarchaeota.Methanobacteria.Methanobacteriales.Methanobacteriaceae	Family	4.26875	MN	3.97467	0.00394775
Bacteria.Firmicutes.Clostridia.Clostridiales.Clostridiaceae_1.Clostridium_sensu_stricto_1	Genus	2.17988	AGF	2.54004	0.0277684
Bacteria.Firmicutes.Bacilli.Lactobacillales.Lactobacillaceae	Family	4.80875	AGF	4.48843	0.00394775
Bacteria.Proteobacteria.Deltaproteobacteria.Desulfovibrionales.Desulfovibrionaceae	Family	3.50189	MN	3.21515	0.00394775
Bacteria.Firmicutes.Clostridia	Class	5.39337	MN	4.65721	0.037373
Bacteria.Bacteroidetes.Bacteroidia.Bacteroidales.Prevotellaceae.Prevotellaceae_YAB2003_group	Genus	3.17567	AGF	2.84721	0.0163092
Bacteria.Verrucomicrobia.Verrucomicrobiae.Opitutales	Order	2.06611	MN	2.90178	0.0249747
Bacteria.Firmicutes.Bacilli.Lactobacillales.Enterococcaceae.Enterococcus	Genus	2.94816	AGF	2.74151	0.00369988
Archaea.Euryarchaeota	Phylum	4.27156	MN	3.97713	0.00394775
Bacteria.Firmicutes.Bacilli.Lactobacillales.Leuconostocaceae.Leuconostoc	Genus	2.7177	AGF	2.75611	0.002093
Bacteria.Firmicutes.Bacilli.Lactobacillales.Lactobacillaceae.Lactobacillus.Lactobacillus_senioris_DSM_24302___JCM_17472	Species	2.66037	AGF	2.574	0.002093
Bacteria.Bacteroidetes.Bacteroidia.Bacteroidales.Bacteroidaceae.Bacteroides.Bacteroides_caecicola	Species	1.04812	AGF	3.81524	0.0495102
Archaea.Euryarchaeota.Methanobacteria.Methanobacteriales.Methanobacteriaceae.Methanobrevibacter	Genus	4.2687	MN	3.97461	0.00394775
Bacteria.Planctomycetes.Planctomycetacia.Pirellulales.Pirellulaceae	Family	3.67745	MN	3.39624	0.00648531
Bacteria.Firmicutes.Clostridia.Clostridiales.Lachnospiraceae.Marvinbryantia	Genus	3.37969	MN	2.78969	0.037373
Bacteria.Elusimicrobia.Endomicrobia.Endomicrobiales.Endomicrobiaceae	Family	2.39356	MN	2.5307	0.00369988
Bacteria.Firmicutes.Clostridia.Clostridiales.Family_XIII.Family_XIII_AD3011_group.bacterium_YSD2010	Species	2.2612	MN	2.4735	0.0340869
Bacteria	Domain	5.99942	AGF	3.97713	0.00394775
