# Supplementary material for: Exploring the additive effect of Ampelopsis grossedentata flavonoids and Tween 80 on feeding Nubian goats
Source: Front Vet Sci. 2024 Jul 12;11:1411071. doi: 10.3389/fvets.2024.1411071 (PMC11272655; doi:10.3389/fvets.2024.1411071)
Supplement: Supplementary file 4 [file Table_4.XLSX]

## Sheet: Sheet1
Table S4 Biomarkers of different classification levels in AGF group and CON group
feature	level	log_hm	class_hm	LDA score	p value
Bacteria.Tenericutes.Mollicutes.Mollicutes_RF39	Order	3.46399	CON	3.03558	0.0249747
Bacteria.Firmicutes.Clostridia.Clostridiales.Ruminococcaceae.Papillibacter	Genus	2.58445	CON	2.89655	0.0102718
Bacteria.Firmicutes.Clostridia.Clostridiales.Ruminococcaceae	Family	5.1831	CON	4.47224	0.037373
Bacteria.Firmicutes.Clostridia.Clostridiales.Family_XIII.Anaerovorax	Genus	3.08019	CON	2.81379	0.037373
Bacteria.Firmicutes.Clostridia.Clostridiales.Ruminococcaceae.Ruminococcus_2	Genus	4.57852	CON	4.05136	0.0249747
Bacteria.Proteobacteria.Gammaproteobacteria.Pseudomonadales	Order	1.88666	AGF	3.25122	0.0163092
Bacteria.Bacteroidetes.Bacteroidia.Bacteroidales.p_251_o5	Family	2.51527	CON	2.71627	0.0144833
Bacteria.Firmicutes.Clostridia.Clostridiales.Christensenellaceae	Family	4.53929	CON	4.10474	0.0163092
Bacteria.Verrucomicrobia	Phylum	2.63132	CON	2.65145	0.00394775
Bacteria.Firmicutes.Erysipelotrichia.Erysipelotrichales.Erysipelotrichaceae.Sharpea.Lachnospiraceae_bacterium_DJF_LS97k1	Species	1.82965	AGF	3.02139	0.0222296
Bacteria.Firmicutes.Clostridia.Clostridiales.Ruminococcaceae.Ruminococcaceae_UCG_010	Genus	3.62785	CON	3.14307	0.037373
Bacteria.Verrucomicrobia.Verrucomicrobiae.Opitutales.Puniceicoccaceae	Family	2.62702	CON	2.66564	0.00394775
Bacteria.Proteobacteria.Gammaproteobacteria.Pseudomonadales.Moraxellaceae	Family	1.88666	AGF	3.25122	0.0163092
Bacteria.Firmicutes.Clostridia.Clostridiales.Lachnospiraceae.Lachnoclostridium	Genus	2.13268	CON	3.26269	0.037373
Bacteria.Firmicutes.Clostridia.Clostridiales	Order	5.41011	CON	4.64953	0.037373
Bacteria.Firmicutes.Clostridia.Clostridiales.Christensenellaceae.Christensenellaceae_R_7_group	Genus	4.53887	CON	4.10442	0.0163092
Bacteria.Verrucomicrobia.Verrucomicrobiae	Class	2.63132	CON	2.65145	0.00394775
Bacteria.Firmicutes.Erysipelotrichia.Erysipelotrichales.Erysipelotrichaceae.Sharpea	Genus	1.82965	AGF	3.02143	0.0222296
Bacteria.Firmicutes.Clostridia.Clostridiales.Ruminococcaceae.Ruminococcaceae_UCG_001	Genus	3.97825	CON	3.57689	0.037373
Bacteria.Firmicutes.Clostridia.Clostridiales.Lachnospiraceae.Moryella.bacterium_YAD2002	Species	2.54117	CON	2.53672	0.037373
Bacteria.Firmicutes.Clostridia	Class	5.41017	CON	4.64958	0.037373
Bacteria.Verrucomicrobia.Verrucomicrobiae.Opitutales	Order	2.62702	CON	2.66564	0.00394775
Bacteria.Firmicutes.Clostridia.Clostridiales.Ruminococcaceae.Ruminococcus_1.Ruminococcus_sp_NK3A76	Species	1.71207	CON	3.25755	0.0493362
Bacteria.Firmicutes.Clostridia.Clostridiales.Lachnospiraceae.Marvinbryantia	Genus	3.84775	CON	3.42448	0.0163092
