# Supplementary material for: Exploring the additive effect of Ampelopsis grossedentata flavonoids and Tween 80 on feeding Nubian goats
Source: Front Vet Sci. 2024 Jul 12;11:1411071. doi: 10.3389/fvets.2024.1411071 (PMC11272655; doi:10.3389/fvets.2024.1411071)
Supplement: Supplementary file 5 [file Table_5.XLSX]

## Sheet: Sheet1
Table S5 Biomarkers of different classification levels in TW group and MN group
feature	level	log_hm	class_hm	LDA score	p value
Bacteria.Firmicutes.Bacilli.Bacillales.Paenibacillaceae.Fontibacillus	Genus	1.45796	TW	2.45024	0.0222296
Bacteria.Firmicutes.Clostridia.Clostridiales.Lachnospiraceae.Lachnospiraceae_NK3A20_group.bacterium_VCD2007	Species	2.79272	MN	2.35714	0.037373
Bacteria.Firmicutes.Clostridia.Clostridiales.Lachnospiraceae.Lachnospiraceae_NK3A20_group.Lachnospiraceae_bacterium_KH1T2	Species	1.36302	TW	2.7939	0.0495102
Bacteria.Firmicutes.Erysipelotrichia.Erysipelotrichales.Erysipelotrichaceae	Family	3.82946	TW	3.39323	0.037373
Bacteria.Firmicutes.Erysipelotrichia.Erysipelotrichales	Order	3.82946	TW	3.39323	0.037373
Bacteria.Actinobacteria.Actinobacteria.Micrococcales.Microbacteriaceae.Aurantimicrobium	Genus	1.16845	TW	2.57264	0.00739713
Bacteria.Proteobacteria.Gammaproteobacteria.Pasteurellales.Pasteurellaceae.Mannheimia	Genus	1.16972	TW	2.96902	0.0495102
Bacteria.Actinobacteria.Actinobacteria.Micrococcales	Order	1.16845	TW	2.61632	0.00739713
Bacteria.Firmicutes.Bacilli.Bacillales.Paenibacillaceae.Fontibacillus.Fontibacillus_aquaticus	Species	1.45796	TW	2.37719	0.0222296
Bacteria.Firmicutes.Erysipelotrichia	Class	3.82946	TW	3.39323	0.037373
Bacteria.Actinobacteria.Actinobacteria.Micrococcales.Microbacteriaceae	Family	1.16845	TW	2.47408	0.00739713
Bacteria.Proteobacteria.Gammaproteobacteria.Pasteurellales.Pasteurellaceae.Mannheimia.Mannheimia_haemolytica	Species	1.16972	TW	2.94497	0.0495102
