# Supplementary material for: Exploring the additive effect of Ampelopsis grossedentata flavonoids and Tween 80 on feeding Nubian goats
Source: Front Vet Sci. 2024 Jul 12;11:1411071. doi: 10.3389/fvets.2024.1411071 (PMC11272655; doi:10.3389/fvets.2024.1411071)
Supplement: Supplementary file 6 [file Table_6.XLSX]

## Sheet: Sheet1
Table S6 Biomarkers of different classification levels in TW group and CON group
feature	level	log_hm	class_hm	LDA score	p value
Bacteria.Firmicutes.Bacilli.Bacillales.Paenibacillaceae.Fontibacillus	Genus	1.45796	TW	2.2711	0.0222296
Bacteria.Firmicutes.Bacilli.Lactobacillales.Streptococcaceae	Family	3.41192	CON	3.13704	0.00388491
Bacteria.Firmicutes.Clostridia.Clostridiales.Ruminococcaceae.Ruminococcaceae_V9D2013_group	Genus	4.13229	TW	3.77833	0.037373
Bacteria.Proteobacteria.Deltaproteobacteria.Desulfovibrionales.Desulfovibrionaceae.Mailhella	Genus	1.38163	TW	2.66956	0.0326303
Bacteria.Firmicutes.Negativicutes.Selenomonadales.Acidaminococcaceae.Succiniclasticum	Genus	4.80257	TW	4.26445	0.0163092
Bacteria.Spirochaetes.Spirochaetia	Class	3.75439	TW	3.25702	0.037373
Bacteria.Proteobacteria.Gammaproteobacteria.Enterobacteriales	Order	4.03823	CON	3.66491	0.00394775
Bacteria.Proteobacteria.Alphaproteobacteria.Rhizobiales	Order	2.39046	CON	2.12897	0.00369988
Bacteria.Cyanobacteria	Phylum	3.42329	CON	2.85899	0.0249747
Bacteria.Firmicutes.Bacilli.Lactobacillales.Leuconostocaceae	Family	2.80683	CON	2.56822	0.00280167
Bacteria.Actinobacteria.Coriobacteriia.Coriobacteriales.Eggerthellaceae	Family	3.279	TW	2.78236	0.0249747
Bacteria.Firmicutes.Bacilli.Bacillales.Paenibacillaceae	Family	1.45796	TW	2.10499	0.0495102
Bacteria.Spirochaetes.Spirochaetia.Spirochaetales.Spirochaetaceae.Treponema_2	Genus	3.72786	TW	3.22759	0.037373
Bacteria.Proteobacteria.Alphaproteobacteria.Rickettsiales.Mitochondria	Family	2.78606	CON	2.3163	0.037373
Bacteria.Proteobacteria.Alphaproteobacteria.Rhizobiales.Rhizobiaceae.Martelella.Martelella_endophytica	Species	1.19424	CON	2.63602	0.00739713
Bacteria.Actinobacteria.Actinobacteria.Bifidobacteriales.Bifidobacteriaceae	Family	2.54146	CON	2.36529	0.0224867
Bacteria.Firmicutes.Bacilli.Lactobacillales.Lactobacillaceae.Pediococcus.Pediococcus_pentosaceus	Species	3.40114	CON	3.13381	0.00280167
Bacteria.Proteobacteria.Gammaproteobacteria.Enterobacteriales.Enterobacteriaceae.Siccibacter	Genus	3.73684	CON	3.34731	0.00388491
Bacteria.Firmicutes.Bacilli.Lactobacillales.Streptococcaceae.Lactococcus.Lactococcus_lactis	Species	3.34381	CON	3.07738	0.00334562
Bacteria.Firmicutes.Clostridia.Clostridiales.Lachnospiraceae.Lachnospiraceae_AC2044_group	Genus	3.38536	TW	3.04314	0.0163092
Bacteria.Spirochaetes.Spirochaetia.Spirochaetales.Spirochaetaceae	Family	3.75439	TW	3.25702	0.037373
Bacteria.Spirochaetes	Phylum	3.75439	TW	3.25702	0.037373
Bacteria.Actinobacteria.Actinobacteria.Bifidobacteriales.Bifidobacteriaceae.Bifidobacterium	Genus	2.49576	CON	2.40665	0.0340869
Bacteria.Firmicutes.Bacilli.Lactobacillales.Lactobacillaceae.Lactobacillus	Genus	4.6559	CON	4.39248	0.00394775
Bacteria.Kiritimatiellaeota.Kiritimatiellae.WCHB1_41	Order	3.68409	TW	3.27942	0.00394775
Bacteria.Proteobacteria.Alphaproteobacteria.Rhizobiales.Rhizobiaceae.Aureimonas	Genus	1.5417	CON	2.55993	0.002093
Bacteria.Proteobacteria	Phylum	4.21113	CON	3.69819	0.0249747
Bacteria.Proteobacteria.Alphaproteobacteria.Paracaedibacterales.Paracaedibacteraceae	Family	2.71133	CON	2.38116	0.0247217
Bacteria.Proteobacteria.Alphaproteobacteria.Rhizobiales.Rhizobiaceae	Family	1.72143	CON	2.15548	0.00476268
Bacteria.Actinobacteria.Coriobacteriia.Coriobacteriales.Eggerthellaceae.DNF00809	Genus	3.19013	TW	2.68704	0.0163092
Bacteria.Bacteroidetes.Bacteroidia.Bacteroidales.Bacteroidales_UCG_001	Family	2.91875	TW	2.58861	0.0104056
Bacteria.Firmicutes.Negativicutes.Selenomonadales.Acidaminococcaceae	Family	4.80263	TW	4.2642	0.0163092
Bacteria.Proteobacteria.Alphaproteobacteria.Rhizobiales.Beijerinckiaceae	Family	2.28108	CON	2.17691	0.00334562
Bacteria.Proteobacteria.Alphaproteobacteria	Class	3.22698	CON	2.68155	0.0163092
Bacteria.Actinobacteria.Actinobacteria.Corynebacteriales	Order	1.355	TW	2.68764	0.0326303
Bacteria.Planctomycetes.Planctomycetacia.Pirellulales.Pirellulaceae.Pirellula	Genus	3.46251	TW	3.15913	0.0224867
Bacteria.Actinobacteria.Actinobacteria.Micrococcales.Microbacteriaceae.Aurantimicrobium	Genus	1.16845	TW	2.73633	0.0131951
Bacteria.Actinobacteria.Actinobacteria.Bifidobacteriales	Order	2.54146	CON	2.36444	0.0224867
Bacteria.Firmicutes.Bacilli.Lactobacillales.Streptococcaceae.Lactococcus.Lactococcus_garvieae_subsp_garvieae	Species	2.5288	CON	2.27234	0.002093
Bacteria.Actinobacteria.Coriobacteriia	Class	3.47817	TW	2.96462	0.00648531
Bacteria.Firmicutes.Bacilli.Lactobacillales.Lactobacillaceae.Lactobacillus.Lactobacillus_mali_KCTC_3596___DSM_20444	Species	2.04866	CON	2.23785	0.002093
Bacteria.Firmicutes.Bacilli.Lactobacillales.Lactobacillaceae.Lactobacillus.Lactobacillus_sp	Species	2.4929	CON	2.32097	0.002093
Bacteria.Planctomycetes.Planctomycetacia.Pirellulales	Order	3.64172	TW	3.31036	0.0163092
Bacteria.Proteobacteria.Gammaproteobacteria.Enterobacteriales.Enterobacteriaceae.Franconibacter	Genus	1.19811	CON	2.84193	0.00739713
Bacteria.Firmicutes.Clostridia.Clostridiales.Clostridiaceae_1.Clostridium_sensu_stricto_12	Genus	1.17324	CON	2.51453	0.0222296
Bacteria.Firmicutes.Bacilli.Lactobacillales.Lactobacillaceae.Lactobacillus.Lactobacillus_ixorae	Species	4.31147	CON	4.03182	0.002093
Bacteria.Proteobacteria.Gammaproteobacteria	Class	4.13564	CON	3.66234	0.0249747
Bacteria.Firmicutes.Clostridia.Clostridiales.Lachnospiraceae.Lachnospiraceae_UCG_010	Genus	2.32638	TW	2.13388	0.0326303
Bacteria.Kiritimatiellaeota.Kiritimatiellae	Class	3.68409	TW	3.27942	0.00394775
Bacteria.Proteobacteria.Alphaproteobacteria.Rhizobiales.Beijerinckiaceae.Methylobacterium.Methylobacterium_rhodesianum	Species	2.18918	CON	2.18119	0.00334562
Bacteria.Proteobacteria.Gammaproteobacteria.Aeromonadales.Succinivibrionaceae.Succinivibrionaceae_UCG_001	Genus	1.37909	CON	2.38723	0.00476268
Bacteria.Proteobacteria.Gammaproteobacteria.Enterobacteriales.Enterobacteriaceae	Family	4.03823	CON	3.66491	0.00394775
Bacteria.Spirochaetes.Spirochaetia.Spirochaetales	Order	3.75439	TW	3.25702	0.037373
Bacteria.Proteobacteria.Alphaproteobacteria.Sphingomonadales.Sphingomonadaceae	Family	1.81398	CON	2.53472	0.00334562
Bacteria.Actinobacteria.Coriobacteriia.Coriobacteriales.Atopobiaceae	Family	2.85413	TW	2.31344	0.0163092
Bacteria.Planctomycetes	Phylum	3.6806	TW	3.35677	0.0163092
Bacteria.Firmicutes.Bacilli.Lactobacillales.Enterococcaceae	Family	2.60588	CON	2.28031	0.00280167
Bacteria.Actinobacteria.Actinobacteria.Micrococcales	Order	1.16845	TW	2.73678	0.0131951
Bacteria.Kiritimatiellaeota	Phylum	3.68409	TW	3.27942	0.00394775
Bacteria.Proteobacteria.Alphaproteobacteria.Rhizobiales.Rhizobiaceae.Martelella	Genus	1.19424	CON	2.63604	0.00739713
Bacteria.Firmicutes.Bacilli.Lactobacillales.Lactobacillaceae.Pediococcus	Genus	3.40114	CON	3.1338	0.00280167
Bacteria.Firmicutes.Bacilli	Class	4.82944	CON	4.56422	0.00394775
Bacteria.Proteobacteria.Alphaproteobacteria.Sphingomonadales	Order	1.81398	CON	2.53931	0.00334562
Bacteria.Firmicutes.Bacilli.Bacillales.Paenibacillaceae.Fontibacillus.Fontibacillus_aquaticus	Species	1.45796	TW	2.27098	0.0222296
Bacteria.Bacteroidetes.Bacteroidia.Bacteroidales.Prevotellaceae	Family	5.55815	CON	4.83704	0.0104056
Bacteria.Firmicutes.Clostridia.Clostridiales.Lachnospiraceae.Lachnospiraceae_AC2044_group.Lachnospiraceae_bacterium_CG2	Species	2.55522	TW	2.30652	0.00611748
Bacteria.Firmicutes.Bacilli.Lactobacillales.Leuconostocaceae.Weissella.Weissella_paramesenteroides	Species	2.53201	CON	2.36335	0.00280167
Bacteria.Proteobacteria.Alphaproteobacteria.Paracaedibacterales	Order	2.71133	CON	2.38116	0.0247217
Bacteria.Actinobacteria.Coriobacteriia.Coriobacteriales	Order	3.47817	TW	2.96462	0.00648531
Bacteria.Firmicutes.Bacilli.Lactobacillales.Streptococcaceae.Lactococcus	Genus	3.40568	CON	3.13643	0.00334562
Bacteria.Planctomycetes.Planctomycetacia.Pirellulales.Pirellulaceae.p_1088_a5_gut_group	Genus	3.02972	TW	2.59698	0.0249747
Bacteria.Bacteroidetes.Bacteroidia.Bacteroidales.Prevotellaceae.Prevotellaceae_UCG_001	Genus	4.52953	CON	3.95671	0.0249747
Bacteria.Actinobacteria.Coriobacteriia.Coriobacteriales.Coriobacteriales_Incertae_Sedis	Family	2.34565	TW	2.11326	0.0163092
Bacteria.Proteobacteria.Alphaproteobacteria.Sphingomonadales.Sphingomonadaceae.Sphingomonas	Genus	1.81398	CON	2.53247	0.00334562
Bacteria.Firmicutes.Bacilli.Lactobacillales.Leuconostocaceae.Weissella	Genus	2.53201	CON	2.3633	0.00280167
Bacteria.Proteobacteria.Alphaproteobacteria.Rhizobiales.Beijerinckiaceae.Methylobacterium	Genus	2.28108	CON	2.17659	0.00334562
Bacteria.Bacteroidetes.Bacteroidia.Bacteroidales.Rikenellaceae	Family	4.92406	TW	4.29587	0.0163092
Bacteria.Bacteroidetes.Bacteroidia.Bacteroidales.Rikenellaceae.Rikenellaceae_RC9_gut_group	Genus	4.90247	TW	4.27349	0.037373
Bacteria.Proteobacteria.Alphaproteobacteria.Rickettsiales	Order	2.8292	CON	2.25442	0.037373
Bacteria.Planctomycetes.Planctomycetacia	Class	3.64172	TW	3.31036	0.0163092
Bacteria.Actinobacteria.Actinobacteria.Micrococcales.Microbacteriaceae	Family	1.16845	TW	2.73679	0.0131951
Bacteria.Firmicutes.Bacilli.Lactobacillales.Leuconostocaceae.Leuconostoc.Leuconostoc_pseudomesenteroides	Species	2.47792	CON	2.30321	0.002093
Bacteria.Firmicutes.Bacilli.Lactobacillales	Order	4.8294	CON	4.5644	0.00394775
Bacteria.Firmicutes.Clostridia.Clostridiales.Lachnospiraceae.Lachnospiraceae_UCG_009	Genus	2.51309	TW	2.21775	0.0249747
Bacteria.Firmicutes.Bacilli.Lactobacillales.Lactobacillaceae	Family	4.80494	CON	4.54115	0.00394775
Bacteria.Firmicutes.Bacilli.Lactobacillales.Enterococcaceae.Enterococcus	Genus	2.59644	CON	2.27402	0.00280167
Bacteria.Firmicutes.Clostridia.Clostridiales.Lachnospiraceae.Lachnoclostridium_1.Clostridium_aminophilum	Species	2.37888	TW	2.1958	0.00648531
Bacteria.Firmicutes.Bacilli.Lactobacillales.Leuconostocaceae.Leuconostoc	Genus	2.47792	CON	2.3032	0.002093
Bacteria.Firmicutes.Bacilli.Lactobacillales.Lactobacillaceae.Lactobacillus.Lactobacillus_senioris_DSM_24302___JCM_17472	Species	2.73995	CON	2.4947	0.002093
Bacteria.Firmicutes.Erysipelotrichia.Erysipelotrichales.Erysipelotrichaceae.Solobacterium	Genus	2.0347	CON	2.10513	0.0247217
Bacteria.Planctomycetes.Planctomycetacia.Pirellulales.Pirellulaceae	Family	3.64172	TW	3.31036	0.0163092
Bacteria.Actinobacteria	Phylum	3.48821	TW	2.86807	0.037373
